# Supplementary material for: Polyoxypregnane Glycosides from Root of Marsdenia tenacissima and Inhibited Nitric Oxide Levels in LPS Stimulated RAW 264.7 Cells
Source: Molecules. 2023 Jan 16;28(2):886. doi: 10.3390/molecules28020886 (PMC9861828; doi:10.3390/molecules28020886)
Supplement: Supplementary file 1 [file molecules-28-00886-s001.zip]

Archive with 1 entries (1 files):
- molecules-2115637-supplementary.pdf
